# Supplementary material for: Derivation and external validation of dendritic cell-related gene signatures for predicting prognosis and immunotherapy efficacy in bladder urothelial carcinoma
Source: Front Immunol. 2022 Dec 12;13:1080947. doi: 10.3389/fimmu.2022.1080947 (PMC9790929; doi:10.3389/fimmu.2022.1080947)
Supplement: Supplementary file 3 [file Table_1.xls]

## Sheet: Sheet1
id	HR	HR.95L	HR.95H	pvalue
FOXI1	1.00268	1.00143	1.00393	2.43e-05
PPY	1.0056	1.00259	1.00861	0.000255622
CACNA1B	1.16093	1.06932	1.26039	0.000373569
LYVE1	1.00714	1.00307	1.01122	0.000565481
ERVW-1	1.03365	1.0125	1.05524	0.00170275
VWA5B2	1.06689	1.02346	1.11216	0.00226066
CLEC4G	1.01649	1.00557	1.02753	0.00299978
F13A1	1.00158	1.00051	1.00265	0.0038963
UBD	0.995184	0.991833	0.998547	0.00504016
HEPACAM2	1.00358	1.00105	1.00612	0.00559472
IBSP	1.00181	1.0005	1.00311	0.00677016
PPBP	1.0061	1.00167	1.01054	0.00689309
MMP9	1.00008	1.00002	1.00014	0.00832148
