# Supplementary material for: Derivation and external validation of dendritic cell-related gene signatures for predicting prognosis and immunotherapy efficacy in bladder urothelial carcinoma
Source: Front Immunol. 2022 Dec 12;13:1080947. doi: 10.3389/fimmu.2022.1080947 (PMC9790929; doi:10.3389/fimmu.2022.1080947)
Supplement: Supplementary file 4 [file Table_2.xls]

## Sheet: Sheet1
Gene	Coef
KCNE4	0.00371831
EPHA3	0.0147753
IL12A	0.101101
RBP7	0.00322861
UBD	-0.0032382
KRTDAP	0.000224672
IGFL2	0.00347022
DMKN	0.00098327
NLRP12	0.0299541
C11orf16	0.0798535
MFAP5	0.00173289
COMP	0.000118038
FNDC1	0.0016549
APOL1	-9.63858e-05
DPT	3.34005e-05
CLEC4G	0.00166772
SUSD2	0.009524
RTP4	-0.00362548
CBLN4	0.251345
NXPH3	0.00896955
LRP1B	0.0246016
MMP9	6.1896e-05
